# Supplementary material for: Gasdermin E (GSDME)—A New Potential Marker of Psoriasis and Its Metabolic Complications: The First Combined Study on Human Serum, Urine and Tissue
Source: Cells. 2023 Aug 26;12(17):2149. doi: 10.3390/cells12172149 (PMC10486754; doi:10.3390/cells12172149)
Supplement: Supplementary file 1 [file cells-12-02149-s001.zip]

Archive with 1 entries (1 files):
- cells-2543611-supplementary.pdf
